# Supplementary material for: The commensal bacterium Lactiplantibacillus plantarum imprints innate memory-like responses in mononuclear phagocytes
Source: Gut Microbes. 2021 Jul 5;13(1):1939598. doi: 10.1080/19490976.2021.1939598 (PMC8259724; doi:10.1080/19490976.2021.1939598)
Supplement: Supplemental Material [file KGMI_A_1939598_SM6562.zip]

Archive with 3 entries (2 files):
- supplementary/
- supplementary/Pellon_Anguita_Supplementary_Revised.docx
- supplementary/Table S1.docx
